# Supplementary material for: SerpinE2 promotes M2 polarization in macrophage to accelerate colorectal cancer progression
Source: Front Oncol. 2025 May 20;15:1585935. doi: 10.3389/fonc.2025.1585935 (PMC12130048; doi:10.3389/fonc.2025.1585935)
Supplement: Supplementary file 1 [file Table1.xls]

## Sheet: Sheet1
Full names	Abbreviations			Patient Number
Bladder Urothelial Carcinoma	BLCA			GBM		T=tumor	N=normal
Breast invasive carcinoma	BRCA			T
Cervical squamous cell carcinoma and endocervical adenocarcinoma	CESC			153
Cholangiocarcinoma	CHOL			N
Colon adenocarcinoma	COAD			1157
Esophageal carcinoma	ESCA			GBMLGG
Glioblastoma multiforme	GBM			T
Head and Neck squamous cell carcinoma	HNSC			662
Kidney Chromophobe	KICH			N
Kidney renal clear cell carcinoma	KIRC			1157
Kidney renal papillary cell carcinoma	KIRP			LGG
Liver hepatocellular carcinoma	LIHC			T
Lung adenocarcinoma	LUAD			509
Lung squamous cell carcinoma	LUSC			N
Pancreatic adenocarcinoma	PAAD			1157
Prostate adenocarcinoma	PRAD			UCEC
Rectum adenocarcinoma	READ			T
Stomach adenocarcinoma	STAD			180
Thyroid carcinoma	THCA			N
Uterine Corpus Endometrial Carcinoma	UCEC			23
				BRCA
				T
				1092
				N
				292
				CESC
				T
				304
				N
				13
				LUAD
				T
				513
				N
				397
				ESCA
				T
				181
				N
				668
				STES
				T
				595
				N
				879
				KIRP
				T
				288
				N
				168
				KIPAN
				T
				884
				N
				168
				COAD
				T
				288
				N
				349
				COADREAD
				T
				380
				N
				359
				PRAD
				T
				495
				N
				152
				STAD
				T
				414
				N
				211
				HNSC
				T
				518
				N
				44
				KIRC
				T
				530
				N
				168
				LUSC
				T
				498
				N
				397
				LIHC
				T
				369
				N
				160
				WT
				T
				120
				N
				168
				SKCM
				T
				102
				N
				558
				BLCA
				T
				407
				N
				28
				THCA
				T
				504
				N
				338
				READ
				T
				92
				N
				10
				OV
				T
				419
				N
				88
				PAAD
				T
				178
				N
				171
				TGCT
				T
				148
				N
				165
				UCS
				T
				57
				N
				78
				ALL
				T
				132
				N
				337
				LAML
				T
				173
				N
				337
				PCPG
				T
				177
				N
				3
				ACC
				T
				77
				N
				128
				KICH
				T
				66
				N
				168
				CHOL
				T
				36
				N
				9

## Sheet: Sheet2
GBM	T	153	N	1157	GBMLGG	T	662	N	1157	LGG	T	509	N	1157	UCEC	T	180	N	23	BRCA	T	1092	N	292	CESC	T	304	N	13	LUAD	T	513	N	397	ESCA	T	181	N	668	STES	T	595	N	879	KIRP	T	288	N	168
[truncated: 120 more columns]

## Sheet: Sheet3
GBM
T
153
N
1157
GBMLGG
T
662
N
1157
LGG
T
509
N
1157
UCEC
T
180
N
23
BRCA
T
1092
N
292
CESC
T
304
N
13
LUAD
T
513
N
397
ESCA
T
181
N
668
STES
T
595
N
879
KIRP
T
288
N
168
KIPAN
T
884
N
168
COAD
T
288
N
349
COADREAD
T
380
N
359
PRAD
T
495
N
152
STAD
T
414
N
211
HNSC
T
518
N
44
KIRC
T
530
N
168
LUSC
T
498
N
397
LIHC
T
369
N
160
WT
T
120
N
168
SKCM
T
102
N
558
BLCA
T
407
N
28
THCA
T
504
N
338
READ
T
92
N
10
OV
T
419
N
88
PAAD
T
178
N
171
TGCT
T
148
N
165
UCS
T
57
N
78
ALL
T
132
N
337
LAML
T
173
N
337
PCPG
T
177
N
3
ACC
T
77
N
128
KICH
T
66
N
168
CHOL
T
36
N
9
